# Supplementary material for: Redermination of 9,9′-bianthracene-10,10′(9H,9′H)-dione
Source: Acta Crystallogr Sect E Struct Rep Online. 2008 Sep 13;64(Pt 10):o1931. doi: 10.1107/S1600536808028833 (PMC2959320; doi:10.1107/S1600536808028833)
Supplement: Supplementary file 2 [file e-64-o1931-Isup2.hkl]

# 
# h,k,l, Fc-squared, Fo-squared, sigma(Fo-squared) and status flag 
# 
data_I
_shelx_title ' 071007c in C2/c' 
_shelx_refln_list_code          4 
_shelx_F_calc_maximum      345.40 
_exptl_crystal_F_000       808.00 
_reflns_d_resolution_high  0.8394 
 
loop_ 
 _symmetry_equiv_pos_as_xyz 
 'x, y, z' 
 '-x, y, -z+1/2' 
 'x+1/2, y+1/2, z' 
 '-x+1/2, y+1/2, -z+1/2' 
 '-x, -y, -z' 
 'x, -y, z-1/2' 
 '-x+1/2, -y+1/2, -z' 
 'x+1/2, -y+1/2, z-1/2' 
 
_cell_length_a    22.2953 
_cell_length_b     7.7297 
_cell_length_c    13.6429 
_cell_angle_alpha  90.000 
_cell_angle_beta  126.768 
_cell_angle_gamma  90.000 
 
_shelx_F_squared_multiplier     1.000 
 
loop_ 
 _refln_index_h 
 _refln_index_k 
 _refln_index_l 
 _refln_F_squared_calc 
 _refln_F_squared_meas 
 _refln_F_squared_sigma 
 _refln_observed_status 
   2   0   0    12578.30    11519.92    103.37 o 
   4   0   0     6539.48     5936.01     75.96 o 
   6   0   0      191.76      206.07      7.49 o 
   8   0   0    12573.84    12366.00    117.73 o 
  10   0   0     6892.66     7519.27     81.49 o 
  12   0   0      237.65      268.38     12.28 o 
  14   0   0        1.79        4.80      4.82 o 
  16   0   0       59.61       50.29      8.97 o 
  18   0   0       88.14       65.73     15.37 o 
  20   0   0        4.65       -4.49     10.99 o 
   1   1   0    19344.73    18367.54    221.45 o 
   3   1   0       68.03       70.01      2.97 o 
   5   1   0       23.47       31.76      2.16 o 
   7   1   0      358.60      411.05      9.18 o 
   9   1   0     1452.91     1638.79     15.92 o 
  11   1   0       37.88       35.14      3.26 o 
  13   1   0        9.06        6.60      2.82 o 
  15   1   0       57.33       56.23      7.01 o 
  17   1   0        8.97        1.17      5.99 o 
  19   1   0        0.04       -4.46      5.46 o 
  21   1   0        0.48        1.00      8.08 o 
   0   2   0     9208.37     8866.68     80.49 o 
   2   2   0        6.24        7.15      1.84 o 
   4   2   0      113.43       97.42      3.68 o 
   6   2   0       15.48       14.79      2.94 o 
   8   2   0     1424.22     1335.25     16.38 o 
  10   2   0       85.60       59.12      4.25 o 
  12   2   0      375.78      358.32      9.23 o 
  14   2   0      584.79      583.35     12.61 o 
  16   2   0        0.46        2.18      4.68 o 
  18   2   0        8.16        0.02      7.48 o 
  20   2   0        5.02        4.02      6.55 o 
   1   3   0      524.50      497.80      8.32 o 
   3   3   0     2546.28     2495.12     19.68 o 
   5   3   0      378.99      409.94      7.97 o 
   7   3   0       10.66        9.53      2.46 o 
   9   3   0       50.94       44.05      4.08 o 
  11   3   0      271.91      273.60      8.79 o 
  13   3   0     3546.04     3556.33     34.08 o 
  15   3   0      190.02      191.12      9.55 o 
  17   3   0       15.74       10.95      5.07 o 
  19   3   0        6.24        2.12     14.47 o 
   0   4   0       87.85       99.90      5.26 o 
   2   4   0     2222.19     2286.20     20.01 o 
   4   4   0      568.79      596.91      9.13 o 
   6   4   0        6.40        9.05      2.21 o 
   8   4   0      550.75      554.17      9.58 o 
  10   4   0     2656.29     2545.38     28.66 o 
  12   4   0     1910.85     1883.11     28.93 o 
  14   4   0        0.00        2.74      5.99 o 
  16   4   0        4.89       -1.20      4.50 o 
  18   4   0       19.31       14.82      8.62 o 
   1   5   0        0.52        0.85      1.89 o 
   3   5   0       40.41       41.31      4.00 o 
   5   5   0        2.58        4.99      2.55 o 
   7   5   0        4.03        7.69      2.82 o 
   9   5   0      297.25      310.60     11.16 o 
  11   5   0      203.28      189.50     13.35 o 
  13   5   0      109.91      105.73     27.37 o 
  15   5   0        6.77       11.05      5.84 o 
  17   5   0       12.31        8.50      6.73 o 
   0   6   0     1199.15     1176.49     26.27 o 
   2   6   0     1595.09     1543.97     21.69 o 
   4   6   0       87.78       94.00      8.55 o 
   6   6   0        8.93       10.50      3.98 o 
   8   6   0        4.09        3.75      7.29 o 
  10   6   0      404.87      418.27     18.55 o 
  12   6   0      267.11      240.38     16.50 o 
  14   6   0       23.83       14.16      7.63 o 
  16   6   0        7.04        7.18      6.69 o 
   1   7   0       93.53      100.94      7.26 o 
   3   7   0      905.93      886.55     30.21 o 
   5   7   0        3.94       -2.05      4.46 o 
   7   7   0       97.69       78.93     17.84 o 
   9   7   0       16.90        9.68      6.42 o 
  11   7   0       68.85       44.18     16.94 o 
  13   7   0      131.65      144.28     15.59 o 
   0   8   0       10.09        9.20      9.31 o 
   2   8   0        1.56        1.20      6.06 o 
   4   8   0        9.30       12.74      5.62 o 
   6   8   0       17.61        1.40      7.03 o 
   8   8   0        0.04       -5.19      5.85 o 
  10   8   0        4.90       -0.42      6.32 o 
   1   9   0        6.84       11.81      7.53 o 
   3   9   0        1.58       -7.39     10.71 o 
 -21   1   1        0.04      -10.58      7.05 o 
 -19   1   1       38.94       49.80     10.31 o 
 -17   1   1      260.28      263.11     15.70 o 
 -15   1   1       29.09       26.22      8.94 o 
 -13   1   1        0.86        4.19      3.55 o 
 -11   1   1      368.96      374.75     10.35 o 
  -9   1   1        0.66       -1.24      1.73 o 
  -7   1   1     3872.07     3730.91     27.27 o 
  -5   1   1     3101.68     2719.03     21.18 o 
  -3   1   1    12229.67    10995.74    122.82 o 
  -1   1   1      132.07      121.75      3.65 o 
   1   1   1      175.23      133.93      3.58 o 
   3   1   1     1043.06      941.13      9.12 o 
   5   1   1      121.40      101.12      3.48 o 
   7   1   1     2887.30     2996.08     26.78 o 
   9   1   1      402.99      367.73      7.35 o 
  11   1   1      258.24      283.57      7.16 o 
  13   1   1       32.60       37.22      4.48 o 
  15   1   1       50.35       43.43      7.51 o 
  17   1   1      111.59       86.79      9.24 o 
  19   1   1       45.79       25.40      7.93 o 
 -20   2   1        0.34       -2.09      7.26 o 
 -18   2   1        9.55       13.93      5.78 o 
 -16   2   1      339.63      303.28     10.59 o 
 -14   2   1     2761.54     2742.81     31.61 o 
 -12   2   1      226.52      212.50      7.03 o 
 -10   2   1       14.26        7.01      2.88 o 
  -8   2   1        6.59        3.79      2.43 o 
  -6   2   1     1193.24     1118.92     12.95 o 
  -4   2   1     7805.69     7340.57     56.87 o 
  -2   2   1       11.33        7.74      1.80 o 
   0   2   1        6.76        4.43      1.62 o 
   2   2   1      114.03      118.07      8.53 o 
   4   2   1       79.97       75.45      3.18 o 
   6   2   1        8.67       10.75      2.07 o 
   8   2   1      189.18      165.37      5.48 o 
  10   2   1       48.57       46.94      4.68 o 
  12   2   1        5.07       11.76      3.07 o 
  14   2   1       97.69      121.36      8.07 o 
  16   2   1        1.11       -0.47      6.72 o 
  18   2   1        6.98        9.27      7.81 o 
 -21   3   1        4.63        4.82     11.55 o 
 -19   3   1       41.21       50.01      9.82 o 
 -17   3   1      126.18      120.72      7.65 o 
 -15   3   1     1568.29     1633.31     22.17 o 
 -13   3   1      183.64      181.00      7.78 o 
 -11   3   1       79.76       86.39      4.77 o 
  -9   3   1        3.00        1.90      2.80 o 
  -7   3   1     3930.81     3977.32     33.07 o 
  -5   3   1       19.69       27.44      3.52 o 
  -3   3   1     4261.84     4398.58     54.48 o 
  -1   3   1      519.87      529.51      7.65 o 
   1   3   1     1550.37     1545.43     15.93 o 
   3   3   1      730.26      741.66      9.33 o 
   5   3   1      752.20      740.79      9.69 o 
   7   3   1       39.11       48.84      3.25 o 
   9   3   1       45.79       48.42      4.44 o 
  11   3   1      108.32      109.73      6.69 o 
  13   3   1        3.20        6.35      3.69 o 
  15   3   1      397.60      449.98     22.99 o 
  17   3   1       39.00       51.39      8.61 o 
  19   3   1       13.24       24.19      9.29 o 
 -20   4   1        0.70        1.46     10.77 o 
 -18   4   1        0.00        4.88      5.62 o 
 -16   4   1      390.69      393.34     13.08 o 
 -14   4   1      402.72      401.58     12.41 o 
 -12   4   1     1699.23     1734.87     25.76 o 
 -10   4   1        1.43        1.58      3.93 o 
  -8   4   1       47.50       63.31      4.38 o 
  -6   4   1       11.36       24.29      2.78 o 
  -4   4   1     3694.75     4071.08     34.92 o 
  -2   4   1     1226.60     1289.03     14.37 o 
   0   4   1       96.76      110.63      4.41 o 
   2   4   1       50.17       55.14      3.58 o 
   4   4   1      256.75      290.63      6.52 o 
   6   4   1      713.74      856.13     11.72 o 
   8   4   1        2.24        1.74      2.75 o 
  10   4   1     1036.32     1008.38     17.02 o 
  12   4   1       34.95       41.32      6.50 o 
  14   4   1      105.53       96.81      7.92 o 
  16   4   1       16.87        0.03      5.36 o 
  18   4   1        8.68        3.66      7.54 o 
 -17   5   1       15.39       13.07      6.31 o 
 -15   5   1        9.36        8.89     11.89 o 
 -13   5   1        9.79        8.73      5.85 o 
 -11   5   1      194.60      184.80      9.83 o 
  -9   5   1        0.50        0.25      2.74 o 
  -7   5   1      318.39      333.64      9.28 o 
  -5   5   1      193.03      184.10      6.95 o 
  -3   5   1       28.82       36.63      3.44 o 
  -1   5   1      499.10      494.74     10.09 o 
   1   5   1      259.08      243.48      5.84 o 
   3   5   1      139.40      151.79      5.60 o 
   5   5   1       15.15       11.51      2.84 o 
   7   5   1       42.19       46.61      7.61 o 
   9   5   1       76.06       68.02     10.15 o 
  11   5   1       17.84       24.11      7.16 o 
  13   5   1        8.71        9.65      7.12 o 
  15   5   1       76.74       91.91      9.68 o 
 -16   6   1        5.48       12.72      6.03 o 
 -14   6   1       19.18       26.99      7.96 o 
 -12   6   1       72.36       39.62      8.81 o 
 -10   6   1       18.76       14.18      6.31 o 
  -8   6   1        3.74        0.80      3.43 o 
  -6   6   1       11.14        9.99      3.45 o 
  -4   6   1      982.51      923.25     16.47 o 
  -2   6   1     1502.01     1563.33     21.84 o 
   0   6   1      244.84      238.01      8.48 o 
   2   6   1        2.04        0.21      2.86 o 
   4   6   1       60.65       57.25      6.44 o 
   6   6   1      384.91      338.85     16.00 o 
   8   6   1       21.14       25.48      6.93 o 
  10   6   1       46.32       33.46      8.29 o 
  12   6   1        9.99       13.12      8.02 o 
  14   6   1       14.08       14.14      8.64 o 
 -13   7   1      114.87       94.27     16.38 o 
 -11   7   1      127.25      119.15     13.01 o 
  -9   7   1        7.52        9.63      5.71 o 
  -7   7   1        6.57        6.70      4.59 o 
  -5   7   1     1161.13     1138.23     23.75 o 
  -3   7   1     1568.50     1596.23     23.94 o 
  -1   7   1        9.44        0.34      4.33 o 
   1   7   1      198.49      199.12     11.13 o 
   3   7   1      246.23      254.31     12.10 o 
   5   7   1      559.31      483.85     20.37 o 
   7   7   1        2.72        0.02      5.26 o 
   9   7   1      100.22      108.92     13.02 o 
  11   7   1        8.76        9.22      7.68 o 
 -10   8   1       13.19        3.13      6.82 o 
  -8   8   1        2.36        5.31      6.94 o 
  -6   8   1       79.10       56.04     11.16 o 
  -4   8   1        8.86        4.49      6.67 o 
  -2   8   1       29.31       19.63      7.50 o 
   0   8   1       84.45       71.59      8.63 o 
   2   8   1        6.11       10.28      5.56 o 
   4   8   1       57.50       27.83      9.08 o 
   6   8   1       17.32       19.66     17.55 o 
   8   8   1        0.04       -8.12      6.62 o 
  -5   9   1       14.95       10.87      8.25 o 
  -3   9   1        3.43       -0.07      6.82 o 
  -1   9   1        0.85       -0.40      7.02 o 
   1   9   1        7.95       -6.36      6.63 o 
   3   9   1       16.90       47.67     16.83 o 
 -22   0   2       25.83       35.67     15.82 o 
 -20   0   2      168.83      142.12     19.18 o 
 -18   0   2       29.54        9.65      9.53 o 
 -16   0   2       13.89       21.31      9.20 o 
 -14   0   2      236.60      243.30     17.61 o 
 -12   0   2      267.73      266.07     15.82 o 
 -10   0   2     4076.98     4245.63     70.00 o 
  -8   0   2        0.25        7.74      4.26 o 
  -6   0   2     6003.79     5681.56     77.18 o 
  -4   0   2     2965.57     2860.63     40.83 o 
   0   0   2    22213.42    22109.78    256.90 o 
   2   0   2     3872.64     3591.87     37.81 o 
   4   0   2      221.39      197.71      9.31 o 
   6   0   2     5621.32     5629.77     62.45 o 
   8   0   2        5.08       15.69      9.05 o 
  10   0   2       82.64       95.80      6.95 o 
  12   0   2      155.80      138.31     10.73 o 
  14   0   2      165.27      153.20     12.54 o 
  16   0   2      842.09      792.60     26.89 o 
  18   0   2        0.63       -2.37      7.49 o 
 -21   1   2        1.10        5.81      7.81 o 
 -19   1   2      150.29      115.93     16.55 o 
 -17   1   2      310.07      303.72     15.77 o 
 -15   1   2       66.76       74.33      8.86 o 
 -13   1   2        6.63        7.22      4.66 o 
 -11   1   2      737.18      742.26     17.88 o 
  -9   1   2     2863.73     3077.84     40.27 o 
  -7   1   2      184.67      162.87      5.68 o 
  -5   1   2     1498.77     1418.65     16.90 o 
  -3   1   2      178.25      180.80      4.35 o 
  -1   1   2     4528.20     4257.59     43.13 o 
   1   1   2     3635.44     3418.35     25.02 o 
   3   1   2      174.86      142.99      3.73 o 
   5   1   2        3.18        2.56      2.91 o 
   7   1   2      199.43      213.26      5.73 o 
   9   1   2       10.89       13.29      2.52 o 
  11   1   2       18.52       21.32      3.73 o 
  13   1   2      190.95      198.38      9.97 o 
  15   1   2      222.08      191.15     10.01 o 
  17   1   2        8.65       -1.57      4.68 o 
  19   1   2        0.16       -4.39      8.21 o 
 -22   2   2       14.61       13.18      9.13 o 
 -20   2   2        2.92       -1.72     10.15 o 
 -18   2   2      256.92      223.26     14.83 o 
 -16   2   2      192.08      196.34     13.20 o 
 -14   2   2       38.64       30.30      5.28 o 
 -12   2   2       17.65       12.85      2.90 o 
 -10   2   2      111.07      111.50      4.77 o 
  -8   2   2        6.94        3.95      1.90 o 
  -6   2   2      747.72      806.81     12.65 o 
  -4   2   2     1492.66     1466.93     16.72 o 
  -2   2   2     1409.91     1431.77     13.62 o 
   0   2   2      202.88      191.29      6.70 o 
   2   2   2     2502.03     2522.51     22.64 o 
   4   2   2        7.16        9.56      1.88 o 
   6   2   2      934.44      869.75     11.56 o 
   8   2   2      443.48      427.81      8.79 o 
  10   2   2       70.53       77.11      4.93 o 
  12   2   2      294.80      290.03      9.37 o 
  14   2   2       96.09      106.28      7.46 o 
  16   2   2        5.35        0.94      5.90 o 
  18   2   2        3.74        2.93     11.39 o 
 -21   3   2        1.92        1.40      6.89 o 
 -19   3   2       10.55        8.32      7.06 o 
 -17   3   2      429.80      438.91     23.55 o 
 -15   3   2      542.76      551.39     18.19 o 
 -13   3   2       39.89       40.32      4.42 o 
 -11   3   2       41.74       49.12      4.00 o 
  -9   3   2        3.78        2.09      2.24 o 
  -7   3   2     4369.28     4747.36     37.10 o 
  -5   3   2      966.30      923.79     21.83 o 
  -3   3   2      416.97      437.86      8.00 o 
  -1   3   2       32.59       37.31      4.91 o 
   1   3   2     5839.78     6023.69     38.95 o 
   3   3   2    10087.58    10664.13     89.57 o 
   5   3   2       52.17       73.40      5.64 o 
   7   3   2        1.54        2.12      2.15 o 
   9   3   2      167.44      155.70      6.33 o 
  11   3   2     2468.07     2509.86     42.69 o 
  13   3   2     1472.57     1553.36     30.18 o 
  15   3   2       18.57       30.73      7.00 o 
  17   3   2        0.41       -8.55      5.70 o 
 -20   4   2       59.17       87.38     18.17 o 
 -18   4   2       22.63       21.01      6.18 o 
 -16   4   2        6.66        4.43      4.22 o 
 -14   4   2      496.62      477.18     13.45 o 
 -12   4   2      332.01      337.42     10.48 o 
 -10   4   2      110.57       90.91      6.74 o 
  -8   4   2      165.89      218.70      8.42 o 
  -6   4   2      387.14      424.19     10.84 o 
  -4   4   2      340.65      328.76      9.00 o 
  -2   4   2      688.88      677.44     10.07 o 
   0   4   2      152.64      173.95      5.24 o 
   2   4   2      116.05      146.62      7.65 o 
   4   4   2     1203.87     1294.47     14.53 o 
   6   4   2      578.60      619.77     16.66 o 
   8   4   2       89.29       86.51      7.38 o 
  10   4   2      549.29      554.52     16.01 o 
  12   4   2      170.16      183.12     11.01 o 
  14   4   2      275.56      276.56     12.19 o 
  16   4   2        1.97        7.10      6.20 o 
 -19   5   2       78.34      105.76     11.30 o 
 -17   5   2       17.22        6.19      5.75 o 
 -15   5   2      168.13      185.93      9.88 o 
 -13   5   2       16.90        9.83      3.67 o 
 -11   5   2       25.51       33.43      5.50 o 
  -9   5   2       19.11       22.03      5.14 o 
  -7   5   2      247.16      278.19     10.03 o 
  -5   5   2       32.66       25.05      3.67 o 
  -3   5   2      101.74      100.53      5.54 o 
  -1   5   2        1.03        2.08      2.04 o 
   1   5   2       46.23       39.26      3.51 o 
   3   5   2      180.11      188.97      7.60 o 
   5   5   2       36.13       37.88      8.95 o 
   7   5   2       69.07       75.05     10.20 o 
   9   5   2       15.47       18.26      8.36 o 
  11   5   2       49.86       37.08     13.40 o 
  13   5   2        0.05        2.49      6.65 o 
  15   5   2       10.92        6.78      5.13 o 
 -16   6   2        6.45       11.43      5.66 o 
 -14   6   2      154.27      122.47     17.37 o 
 -12   6   2       81.30       85.52      8.04 o 
 -10   6   2      199.05      200.95      8.88 o 
  -8   6   2       79.87       86.94     10.41 o 
  -6   6   2      306.20      280.24      8.50 o 
  -4   6   2      139.41      140.03      6.55 o 
  -2   6   2      175.43      177.75      8.70 o 
   0   6   2       18.57       13.54      4.40 o 
   2   6   2       12.78        4.38      3.61 o 
   4   6   2       43.25       37.75     10.43 o 
   6   6   2       70.69       60.22     10.88 o 
   8   6   2       55.77       48.89      8.83 o 
  10   6   2       14.85       16.92      7.68 o 
  12   6   2        8.21       -3.11      6.62 o 
 -15   7   2        0.04       -0.96      5.30 o 
 -13   7   2        5.92        4.95      7.29 o 
 -11   7   2        0.16       -1.59      5.50 o 
  -9   7   2      281.37      258.21     12.39 o 
  -7   7   2      108.54      112.84      7.88 o 
  -5   7   2      455.57      446.17     15.41 o 
  -3   7   2        1.04       -0.32      4.28 o 
  -1   7   2       31.43       34.64      6.49 o 
   1   7   2     1220.84     1316.21     26.27 o 
   3   7   2       48.59       57.86      9.70 o 
   5   7   2      244.05      221.78     15.62 o 
   7   7   2        7.88        2.75      6.15 o 
   9   7   2        7.98        6.64      7.09 o 
  11   7   2      128.46      146.78     15.64 o 
 -12   8   2        0.17       -2.47      6.83 o 
 -10   8   2       16.79       10.59      8.27 o 
  -8   8   2      189.06      157.40     16.49 o 
  -6   8   2      196.48      195.92     20.36 o 
  -4   8   2        5.12       -1.64      5.81 o 
  -2   8   2        0.29        0.29      4.84 o 
   0   8   2      109.16       90.66      9.55 o 
   2   8   2      196.36      200.22     19.56 o 
   4   8   2       31.44       32.31      9.53 o 
   6   8   2        8.97       13.65      7.70 o 
   8   8   2       38.32       33.62      9.61 o 
  -5   9   2       34.06       31.75      9.68 o 
  -3   9   2        5.32        6.93      7.65 o 
  -1   9   2        8.41       11.50      7.97 o 
   1   9   2       46.46       28.91      9.51 o 
 -23   1   3       94.88      109.44     14.33 o 
 -21   1   3      144.01      128.89     32.36 o 
 -19   1   3        0.76       -5.86      6.26 o 
 -17   1   3      193.95      184.59     13.13 o 
 -15   1   3       23.68       22.20      6.16 o 
 -13   1   3       15.12       28.47      7.07 o 
 -11   1   3     6921.12     7549.39    115.15 o 
  -9   1   3     4325.21     4260.53     61.53 o 
  -7   1   3     2550.57     2451.28     30.21 o 
  -5   1   3       17.79       22.27      3.29 o 
  -3   1   3    16943.68    16209.64    141.62 o 
  -1   1   3    66984.30    63473.09    487.27 o 
   1   1   3     3687.99     3368.34     25.98 o 
   3   1   3       42.65       46.93      2.41 o 
   5   1   3     1006.71      971.13     10.81 o 
   7   1   3      549.00      569.30      9.61 o 
   9   1   3      138.77      154.94      8.87 o 
  11   1   3        0.01       -2.82      2.60 o 
  13   1   3        6.08        2.65      3.51 o 
  15   1   3        0.86       -2.13      4.39 o 
  17   1   3        0.03        1.55      8.76 o 
 -22   2   3       51.41       66.59     12.62 o 
 -20   2   3        3.19       -9.12      6.08 o 
 -18   2   3       88.70       87.49     13.85 o 
 -16   2   3      454.29      418.34     17.44 o 
 -14   2   3      730.33      695.43     16.76 o 
 -12   2   3      179.53      159.81      7.86 o 
 -10   2   3      955.53     1120.27     17.80 o 
  -8   2   3        2.96       -0.08      1.88 o 
  -6   2   3       33.69       34.05      2.86 o 
  -4   2   3       50.66       43.88      2.49 o 
  -2   2   3       56.45       51.22      2.35 o 
   0   2   3     1478.02     1467.99     17.42 o 
   2   2   3      501.28      562.17      7.91 o 
   4   2   3      104.50       99.43      4.37 o 
   6   2   3       25.14       34.26      3.24 o 
   8   2   3        0.56       -3.18      2.12 o 
  10   2   3        0.35        1.73      3.08 o 
  12   2   3      111.07      119.85      8.43 o 
  14   2   3       16.38       12.33      5.17 o 
  16   2   3        2.34        1.94      5.10 o 
 -21   3   3      151.75      176.37     21.76 o 
 -19   3   3       54.82       49.24      9.48 o 
 -17   3   3       26.50       17.64      5.97 o 
 -15   3   3       24.64       22.92      7.17 o 
 -13   3   3       85.72       80.91      8.61 o 
 -11   3   3        5.08       11.89      3.28 o 
  -9   3   3     2263.49     2404.85     25.67 o 
  -7   3   3      906.46      852.36     12.30 o 
  -5   3   3       32.68       35.61      3.56 o 
  -3   3   3      584.74      573.36      8.99 o 
  -1   3   3     1005.96     1071.10     10.52 o 
   1   3   3     3425.60     3616.54     23.88 o 
   3   3   3      514.29      482.81      6.86 o 
   5   3   3       14.55        9.69      2.33 o 
   7   3   3       50.15       45.51      4.66 o 
   9   3   3     1907.72     1908.58     25.70 o 
  11   3   3       86.62      105.59     10.85 o 
  13   3   3      335.80      334.04     11.22 o 
  15   3   3       93.97      101.30     10.71 o 
 -20   4   3       62.77       78.56      9.66 o 
 -18   4   3        0.78        2.45      5.08 o 
 -16   4   3       26.39       23.74      5.13 o 
 -14   4   3     1635.32     1639.60     24.70 o 
 -12   4   3       75.29       75.75      6.04 o 
 -10   4   3        2.49       -1.60      2.21 o 
  -8   4   3      100.57       88.44      6.30 o 
  -6   4   3        0.12        0.20      2.21 o 
  -4   4   3      343.42      406.15      9.97 o 
  -2   4   3      201.53      205.00      6.05 o 
   0   4   3     1845.57     1969.48     19.23 o 
   2   4   3      235.90      260.85      5.97 o 
   4   4   3      177.87      182.59      8.85 o 
   6   4   3      116.34      118.25      8.21 o 
   8   4   3     1018.73     1005.68     21.33 o 
  10   4   3      132.66      120.96      9.28 o 
  12   4   3     1224.00     1308.63     32.61 o 
  14   4   3       19.47       11.97      5.18 o 
 -19   5   3       39.72       46.67     10.10 o 
 -17   5   3        1.74        1.08      4.49 o 
 -15   5   3       83.56       89.22      7.49 o 
 -13   5   3     2654.23     2470.88     31.29 o 
 -11   5   3      301.05      256.98     10.57 o 
  -9   5   3      157.74      164.78     14.01 o 
  -7   5   3      588.56      615.97     12.86 o 
  -5   5   3      459.49      455.09     11.87 o 
  -3   5   3     1280.37     1243.19     15.73 o 
  -1   5   3      123.60      152.47      7.47 o 
   1   5   3      252.62      271.26      8.82 o 
   3   5   3        0.00        0.34      2.66 o 
   5   5   3        2.76       -0.39      3.59 o 
   7   5   3        0.08       -2.18      4.61 o 
   9   5   3       95.23       89.67     10.11 o 
  11   5   3       11.67       -0.02      7.40 o 
  13   5   3        1.38       -2.75      6.90 o 
 -18   6   3        0.46        5.27      5.82 o 
 -16   6   3        0.79       -0.46      4.70 o 
 -14   6   3      146.64      124.47      8.38 o 
 -12   6   3      431.05      383.78     13.87 o 
 -10   6   3       13.55       10.31      6.77 o 
  -8   6   3        3.39        1.14      3.02 o 
  -6   6   3      117.09      141.60     12.03 o 
  -4   6   3     1326.32     1337.85     21.26 o 
  -2   6   3       21.24       28.41      4.72 o 
   0   6   3      263.34      261.81     16.68 o 
   2   6   3       90.81       92.21      9.57 o 
   4   6   3        3.71       -0.60      4.35 o 
   6   6   3       51.49       47.82     15.31 o 
   8   6   3       11.75       19.78      6.90 o 
  10   6   3       17.65        9.83      7.32 o 
  12   6   3       30.65       45.23      9.83 o 
 -15   7   3        2.58       -0.05      4.71 o 
 -13   7   3        3.51       -1.10      4.05 o 
 -11   7   3       15.29       13.43      5.47 o 
  -9   7   3       45.41       41.53      6.02 o 
  -7   7   3       36.28       45.37      6.86 o 
  -5   7   3       67.43       61.49      7.83 o 
  -3   7   3        8.62        5.86      4.59 o 
  -1   7   3      882.61      922.66     21.94 o 
   1   7   3     1038.71      972.56     32.84 o 
   3   7   3        0.35        1.27      5.74 o 
   5   7   3       24.99       27.21     11.50 o 
   7   7   3       78.06       78.27     11.39 o 
   9   7   3      147.59      122.04     14.50 o 
 -12   8   3        1.63       15.93     10.88 o 
 -10   8   3        8.14        9.09     11.22 o 
  -8   8   3       15.75        6.52      8.19 o 
  -6   8   3        0.02        4.18      5.33 o 
  -4   8   3       27.97       28.27      6.70 o 
  -2   8   3        1.32       -1.95      4.71 o 
   0   8   3      165.09      176.59     21.13 o 
   2   8   3      362.60      339.83     19.28 o 
   4   8   3        1.03       -8.29      5.53 o 
   6   8   3       10.40       11.68     10.94 o 
  -5   9   3        0.31       -7.53      6.90 o 
  -3   9   3       34.60       53.20     11.43 o 
  -1   9   3       40.85       58.47      9.30 o 
 -24   0   4        0.58       10.54     12.90 o 
 -22   0   4       46.95       69.66     16.04 o 
 -20   0   4        5.67       -6.06      8.19 o 
 -18   0   4       40.22       40.94     11.67 o 
 -16   0   4        2.20       -4.38      6.84 o 
 -14   0   4        0.02        5.38      5.83 o 
 -12   0   4      574.24      548.40     22.21 o 
 -10   0   4       52.70       40.16      7.18 o 
  -8   0   4       37.42       45.09      6.73 o 
  -6   0   4       95.30      101.54      5.83 o 
  -4   0   4   119304.48   111061.58   1230.47 o 
  -2   0   4     4050.61     4151.75    131.53 o 
   0   0   4     5943.14     5631.56     57.35 o 
   2   0   4      173.58      151.11      7.15 o 
   4   0   4     2914.60     3035.43     30.32 o 
   6   0   4     5278.26     5666.40     66.10 o 
   8   0   4      555.72      555.29     14.76 o 
  10   0   4      302.28      282.53     11.61 o 
  12   0   4       20.70       12.99      9.48 o 
  14   0   4      246.81      228.79     15.92 o 
  16   0   4       73.64       83.34     19.74 o 
 -23   1   4        0.01        6.12      9.98 o 
 -21   1   4        1.07       -4.52      6.84 o 
 -19   1   4       76.59       45.49      9.00 o 
 -17   1   4      268.24      282.88     21.20 o 
 -15   1   4     1906.59     1906.92     34.46 o 
 -13   1   4      518.46      557.84     16.57 o 
 -11   1   4      213.32      200.43     10.21 o 
  -9   1   4      400.70      423.92     11.92 o 
  -7   1   4     1918.76     1830.12     24.69 o 
  -5   1   4      113.84       98.37      3.95 o 
  -3   1   4    24943.02    24469.56    149.29 o 
  -1   1   4     1316.96     1345.73     16.13 o 
   1   1   4      316.01      330.22      6.51 o 
   3   1   4        7.14        3.96      2.24 o 
   5   1   4      430.07      462.58      7.68 o 
   7   1   4      544.87      590.87     10.36 o 
   9   1   4        0.00       -1.20      2.68 o 
  11   1   4       40.19       34.06      4.71 o 
  13   1   4       54.54       46.44      6.59 o 
  15   1   4       33.02       32.91      7.46 o 
 -24   2   4       24.21       58.34     12.53 o 
 -22   2   4       30.78       24.54      9.08 o 
 -20   2   4       57.29       59.77     10.15 o 
 -18   2   4      266.68      298.97     15.90 o 
 -16   2   4     2414.17     2479.13     42.47 o 
 -14   2   4       39.32       27.49      6.12 o 
 -12   2   4        7.54        9.09      5.50 o 
 -10   2   4      535.46      500.85     14.67 o 
  -8   2   4     1665.47     1681.97     21.05 o 
  -6   2   4       36.75       43.52      4.74 o 
  -4   2   4     1217.33     1140.40     12.59 o 
  -2   2   4      970.84      927.68     14.15 o 
   0   2   4       92.36       95.37      5.35 o 
   2   2   4      498.44      500.79      8.43 o 
   4   2   4      294.20      283.25      6.54 o 
   6   2   4       43.28       47.55      3.82 o 
   8   2   4       42.73       50.72      5.17 o 
  10   2   4      291.58      313.03     13.00 o 
  12   2   4        4.34        5.35      4.23 o 
  14   2   4        0.65        0.59      4.71 o 
  16   2   4        6.92        8.59      6.20 o 
 -23   3   4        1.72       -8.66      7.50 o 
 -21   3   4        5.11        4.61      7.17 o 
 -19   3   4       14.44       16.48      7.56 o 
 -17   3   4      527.61      510.90     23.83 o 
 -15   3   4        8.63       13.39      4.70 o 
 -13   3   4       17.44       13.86      4.44 o 
 -11   3   4        0.02       -0.82      2.64 o 
  -9   3   4       15.73       25.06      3.39 o 
  -7   3   4      145.97      151.09      5.85 o 
  -5   3   4      618.03      642.45      9.07 o 
  -3   3   4       45.30       50.29      4.41 o 
  -1   3   4      601.74      567.83      9.72 o 
   1   3   4        5.32        4.59      2.42 o 
   3   3   4      199.63      215.55      7.89 o 
   5   3   4       49.33       47.83      4.70 o 
   7   3   4      149.87      149.74      9.21 o 
   9   3   4     2098.10     2219.21     29.32 o 
  11   3   4       20.29       18.35      7.68 o 
  13   3   4       65.51       69.07      6.89 o 
  15   3   4        2.38        8.50      5.21 o 
 -22   4   4       12.48       13.76      8.75 o 
 -20   4   4        0.25       -0.84      6.96 o 
 -18   4   4       58.57       57.42      7.80 o 
 -16   4   4      375.69      368.83     13.90 o 
 -14   4   4     1651.58     1655.27     24.32 o 
 -12   4   4      139.19      154.81      9.15 o 
 -10   4   4      305.58      320.00      9.27 o 
  -8   4   4       11.71       14.80      2.84 o 
  -6   4   4     3253.31     3132.58     29.99 o 
  -4   4   4       28.16       28.75      3.10 o 
  -2   4   4      652.38      628.29      9.85 o 
   0   4   4       23.03       19.82      2.59 o 
   2   4   4        0.80        1.56      2.02 o 
   4   4   4      602.04      627.98     13.49 o 
   6   4   4      132.92      126.28     11.13 o 
   8   4   4      390.12      365.57     15.41 o 
  10   4   4        2.56       -1.33      4.01 o 
  12   4   4        2.21        2.18      6.87 o 
  14   4   4       37.43       45.50      7.33 o 
 -19   5   4        0.11        2.52      5.36 o 
 -17   5   4       21.14       30.94      7.30 o 
 -15   5   4      232.37      258.91     10.71 o 
 -13   5   4      489.17      552.05     14.10 o 
 -11   5   4        5.89        9.11      3.52 o 
  -9   5   4        2.53        0.05      2.65 o 
  -7   5   4        6.84       14.07      3.33 o 
  -5   5   4       41.71       36.18      4.92 o 
  -3   5   4      126.18      126.27      6.93 o 
  -1   5   4        0.39        2.17      2.82 o 
   1   5   4       92.15      105.49      6.46 o 
   3   5   4      115.66      102.27      8.35 o 
   5   5   4      179.95      168.57     10.31 o 
   7   5   4        0.06        2.84      4.50 o 
   9   5   4      111.82      139.36     24.65 o 
  11   5   4        0.78       -3.52      7.68 o 
  13   5   4        1.56       11.10     11.89 o 
 -18   6   4       28.73       31.88      7.54 o 
 -16   6   4      185.34      167.96     11.74 o 
 -14   6   4      358.68      330.04     11.83 o 
 -12   6   4       34.49       33.23      5.15 o 
 -10   6   4       89.11       87.53      6.94 o 
  -8   6   4        5.67        5.98      3.64 o 
  -6   6   4     2945.57     2896.78     40.44 o 
  -4   6   4      771.03      766.80     23.20 o 
  -2   6   4       17.75       15.93      4.33 o 
   0   6   4        4.75        9.25      3.95 o 
   2   6   4       71.23       51.69      8.64 o 
   4   6   4      130.84       98.99     11.38 o 
   6   6   4       24.77       10.74      6.67 o 
   8   6   4        2.39       11.16      6.85 o 
  10   6   4        1.65        5.30      7.36 o 
 -15   7   4        4.33       -2.28      4.81 o 
 -13   7   4        0.01        4.49      4.50 o 
 -11   7   4       15.58       15.99      4.69 o 
  -9   7   4        8.61       10.74      5.12 o 
  -7   7   4       81.67       62.09      7.77 o 
  -5   7   4        1.29       -4.64      4.25 o 
  -3   7   4        0.41       -1.29      4.37 o 
  -1   7   4      485.67      474.11     16.22 o 
   1   7   4       25.43       44.83      9.24 o 
   3   7   4        0.33        6.84      6.48 o 
   5   7   4        6.64       10.40      7.45 o 
   7   7   4        9.75        7.77      6.82 o 
 -12   8   4       43.85       44.87     14.92 o 
 -10   8   4        5.80        8.22      6.97 o 
  -8   8   4       53.87       62.37      8.73 o 
  -6   8   4      144.12      144.14     12.40 o 
  -4   8   4       57.50       44.02      7.94 o 
  -2   8   4        5.49       -1.77      5.02 o 
   0   8   4       49.55       37.22      9.93 o 
   2   8   4       56.85       36.13      9.71 o 
   4   8   4       22.86       12.45      8.92 o 
 -25   1   5        1.67        6.35      9.15 o 
 -23   1   5       12.89       28.80     10.15 o 
 -21   1   5      151.59      136.18     13.48 o 
 -19   1   5        3.48       -4.41      8.19 o 
 -17   1   5      108.76      104.50     10.30 o 
 -15   1   5        9.66       -1.86      4.28 o 
 -13   1   5       27.56       20.40      5.35 o 
 -11   1   5     2115.48     2220.49     44.54 o 
  -9   1   5        1.46        1.56      3.08 o 
  -7   1   5       84.93       91.81      6.35 o 
  -5   1   5     4087.26     4105.82     32.14 o 
  -3   1   5       41.03       38.48      2.96 o 
  -1   1   5     2085.06     2157.42     23.32 o 
   1   1   5      140.18      142.98      5.42 o 
   3   1   5       24.02       28.60      3.19 o 
   5   1   5      652.88      644.27      9.74 o 
   7   1   5       10.18        5.02      2.71 o 
   9   1   5        0.84       -1.26      4.28 o 
  11   1   5       14.77       18.12      4.92 o 
  13   1   5        0.51       -4.24      4.85 o 
  15   1   5      137.55      126.48     12.13 o 
 -24   2   5        7.33        1.43      8.99 o 
 -22   2   5       20.45       16.99      8.56 o 
 -20   2   5      434.23      379.82     18.32 o 
 -18   2   5     2917.74     2856.69     48.27 o 
 -16   2   5        9.62        3.75     11.78 o 
 -14   2   5      375.33      371.64     14.71 o 
 -12   2   5      245.11      254.79     11.17 o 
 -10   2   5       55.75       64.27      6.28 o 
  -8   2   5     4580.20     4493.17     35.81 o 
  -6   2   5     1738.61     1723.50     19.67 o 
  -4   2   5      736.27      709.39      9.41 o 
  -2   2   5      439.43      472.33     11.01 o 
   0   2   5     2326.28     2397.39     29.02 o 
   2   2   5      248.89      289.50      6.75 o 
   4   2   5       26.70       27.16      3.84 o 
   6   2   5       51.96       47.55      4.94 o 
   8   2   5       30.78       27.87      5.64 o 
  10   2   5       80.50       87.40      8.84 o 
  12   2   5       10.61       10.50      5.01 o 
  14   2   5        9.42        9.46      5.77 o 
 -23   3   5        0.02       10.12      8.49 o 
 -21   3   5       27.36       48.04     10.55 o 
 -19   3   5      738.13      736.92     24.90 o 
 -17   3   5      112.52      114.28     11.38 o 
 -15   3   5        0.12       -4.14      4.76 o 
 -13   3   5      327.49      343.73     14.42 o 
 -11   3   5      357.48      401.78     11.47 o 
  -9   3   5      651.81      716.70     10.31 o 
  -7   3   5      604.20      617.70     11.01 o 
  -5   3   5      471.33      465.19     11.05 o 
  -3   3   5        6.30       11.17      2.90 o 
  -1   3   5       93.85      130.35     10.71 o 
   1   3   5       15.96        4.81      3.25 o 
   3   3   5       36.66       27.91      4.06 o 
   5   3   5       72.28       75.66      8.69 o 
   7   3   5      192.11      178.62      8.87 o 
   9   3   5       27.54       19.57      6.20 o 
  11   3   5      160.64      176.00     12.03 o 
  13   3   5       12.72       15.71      5.42 o 
 -22   4   5       18.33       18.27      9.24 o 
 -20   4   5        1.04       -1.41      6.22 o 
 -18   4   5      111.28       99.26      9.76 o 
 -16   4   5      447.07      477.12     15.47 o 
 -14   4   5      236.37      246.21     11.02 o 
 -12   4   5       31.11       25.58      5.98 o 
 -10   4   5       18.99       21.94      3.52 o 
  -8   4   5      696.56      773.81     12.03 o 
  -6   4   5      192.19      214.28      6.64 o 
  -4   4   5       49.46       54.63      5.59 o 
  -2   4   5        0.97        0.52      2.92 o 
   0   4   5      348.15      375.82      8.73 o 
   2   4   5     1355.96     1438.76     20.92 o 
   4   4   5        9.27        4.25      3.53 o 
   6   4   5       93.35       92.98      7.75 o 
   8   4   5       92.54      111.48      8.12 o 
  10   4   5      275.59      294.64     24.76 o 
  12   4   5      180.87      149.74     12.36 o 
 -21   5   5        0.31        5.70      7.57 o 
 -19   5   5      102.88      116.53     10.47 o 
 -17   5   5       53.12       48.72      7.59 o 
 -15   5   5      521.88      518.95     29.49 o 
 -13   5   5      611.75      577.34     25.65 o 
 -11   5   5       33.28       24.36      4.87 o 
  -9   5   5       19.98       20.21      3.64 o 
  -7   5   5      464.17      468.63      9.70 o 
  -5   5   5      863.56      858.94     19.06 o 
  -3   5   5       10.46        3.02      5.68 o 
  -1   5   5        0.01       -0.02      3.08 o 
   1   5   5       99.91      100.24      8.41 o 
   3   5   5       26.17       33.21      6.09 o 
   5   5   5       20.50       14.11      6.55 o 
   7   5   5        0.54       10.46      5.08 o 
   9   5   5       70.51       89.15     19.53 o 
  11   5   5       26.04       33.42     14.53 o 
 -18   6   5       23.86        9.66      5.96 o 
 -16   6   5        0.32       -1.06      4.39 o 
 -14   6   5       53.45       62.79      6.19 o 
 -12   6   5       40.71       40.86      5.10 o 
 -10   6   5       85.66      104.69     11.85 o 
  -8   6   5      243.94      228.34     11.90 o 
  -6   6   5     1418.35     1491.09     27.42 o 
  -4   6   5        7.75       11.83      4.26 o 
  -2   6   5        5.51        7.89      4.08 o 
   0   6   5        5.16        1.50      4.36 o 
   2   6   5      285.28      252.25     13.08 o 
   4   6   5       50.97       27.24      7.45 o 
   6   6   5       52.30       75.81     10.94 o 
   8   6   5        2.02        4.51      8.41 o 
 -17   7   5        3.39        6.09      6.01 o 
 -15   7   5        2.17        0.87      5.58 o 
 -13   7   5       58.71       58.16      8.46 o 
 -11   7   5       28.47       30.98      7.65 o 
  -9   7   5       39.99       29.35      5.73 o 
  -7   7   5      131.78      122.17     11.13 o 
  -5   7   5       12.28       16.87      5.90 o 
  -3   7   5       17.05       17.47      5.72 o 
  -1   7   5       85.93       80.80     11.46 o 
   1   7   5      255.92      227.91     19.86 o 
   3   7   5        0.44       -4.61      6.28 o 
   5   7   5       61.53       49.32     10.54 o 
   7   7   5       20.12       15.86      8.64 o 
 -12   8   5        0.23        7.52      5.92 o 
 -10   8   5        4.86        2.33      5.56 o 
  -8   8   5        2.94       -3.59      5.23 o 
  -6   8   5        7.78        7.67      5.59 o 
  -4   8   5       91.20      114.47     10.80 o 
  -2   8   5       79.03      104.57     15.37 o 
   0   8   5      261.11      278.90     19.55 o 
   2   8   5        9.50       11.18      8.10 o 
 -24   0   6        6.98        1.91     11.89 o 
 -22   0   6       17.98       20.19     11.55 o 
 -20   0   6      348.15      340.77     24.01 o 
 -18   0   6        0.75        5.83      8.41 o 
 -16   0   6       58.54       54.40     11.22 o 
 -14   0   6      102.33      105.33     12.23 o 
 -12   0   6      684.25      674.48     24.46 o 
 -10   0   6        0.04        1.39      3.41 o 
  -8   0   6     1224.87     1192.98     21.56 o 
  -6   0   6      195.21      180.50      8.22 o 
  -4   0   6      784.56      834.76     17.09 o 
  -2   0   6     1302.66     1228.20     21.34 o 
   0   0   6      718.68      707.56     28.21 o 
   2   0   6      946.72      919.64     20.98 o 
   4   0   6       79.73       94.04      8.09 o 
   6   0   6       28.71       31.16      7.29 o 
   8   0   6       92.53       93.50     10.77 o 
  10   0   6       26.96       14.13     11.67 o 
 -25   1   6       12.77       16.44      9.47 o 
 -23   1   6       48.36       27.10     17.39 o 
 -21   1   6      158.18      129.29     13.21 o 
 -19   1   6       49.16       45.23      8.96 o 
 -17   1   6       73.15       63.35      8.88 o 
 -15   1   6        6.19       -4.01      4.52 o 
 -13   1   6     1863.52     1902.69     37.81 o 
 -11   1   6      152.95      147.97      6.26 o 
  -9   1   6      584.22      585.36     13.00 o 
  -7   1   6      576.23      555.45      9.74 o 
  -5   1   6     2426.48     2456.79     23.16 o 
  -3   1   6     5151.16     5309.63     40.70 o 
  -1   1   6      416.01      395.04      8.09 o 
   1   1   6       14.30       14.69      4.05 o 
   3   1   6        0.09       -1.36      2.33 o 
   5   1   6       12.94        7.17      2.73 o 
   7   1   6       11.48       14.99      5.61 o 
   9   1   6       61.06       65.59      7.95 o 
  11   1   6        5.45        3.73      4.48 o 
  13   1   6       20.14       10.24      8.82 o 
 -24   2   6        0.62        2.19      8.24 o 
 -22   2   6      289.65      271.93     17.61 o 
 -20   2   6      182.04      203.31     18.96 o 
 -18   2   6        3.32        3.13      6.14 o 
 -16   2   6      393.53      382.17     15.99 o 
 -14   2   6      210.51      201.96     14.08 o 
 -12   2   6     2298.52     2497.22     37.12 o 
 -10   2   6      628.58      694.36     11.88 o 
  -8   2   6      107.09      116.76      5.89 o 
  -6   2   6     1320.75     1261.26     20.65 o 
  -4   2   6     2459.78     2495.92     22.51 o 
  -2   2   6        0.11        3.23      3.70 o 
   0   2   6     1605.47     1628.64     24.41 o 
   2   2   6      912.16      916.51     18.57 o 
   4   2   6        1.63        4.75      2.88 o 
   6   2   6      102.23       93.02     19.20 o 
   8   2   6      635.24      651.02     18.79 o 
  10   2   6       13.39        1.43      5.54 o 
  12   2   6       13.53       14.00      5.68 o 
 -23   3   6        0.48       -5.56      6.88 o 
 -21   3   6       15.59       27.57      8.50 o 
 -19   3   6        3.07       -1.29      5.75 o 
 -17   3   6        0.65       -6.48      5.02 o 
 -15   3   6        0.00       -4.73      5.33 o 
 -13   3   6       35.63       21.59      5.52 o 
 -11   3   6      850.25      935.12     18.84 o 
  -9   3   6       14.98       17.21      3.77 o 
  -7   3   6       76.56       83.06      4.22 o 
  -5   3   6        4.99        3.57      2.03 o 
  -3   3   6     1038.94     1069.00     18.29 o 
  -1   3   6     1622.34     1653.95     24.70 o 
   1   3   6       30.96       25.88      4.69 o 
   3   3   6       26.80       29.32      4.55 o 
   5   3   6      236.33      223.00     19.88 o 
   7   3   6     1339.97     1389.73     34.74 o 
   9   3   6      468.12      507.12     17.68 o 
  11   3   6      103.29      108.67     11.14 o 
 -22   4   6       46.87       67.75     18.06 o 
 -20   4   6      109.68      123.58     17.50 o 
 -18   4   6       48.92       57.81      9.76 o 
 -16   4   6        1.34       -2.41      4.92 o 
 -14   4   6        0.58        2.37      3.76 o 
 -12   4   6       49.77       55.22      5.51 o 
 -10   4   6       31.00       35.74      4.46 o 
  -8   4   6     1155.49     1192.94     17.43 o 
  -6   4   6       85.99       84.41      7.00 o 
  -4   4   6       11.42       16.13     10.60 o 
  -2   4   6       13.32       14.50      5.38 o 
   0   4   6      123.07      101.12      7.42 o 
   2   4   6      274.60      283.47     10.03 o 
   4   4   6       12.30       24.20      4.87 o 
   6   4   6       63.38       53.49      6.27 o 
   8   4   6       60.27       49.29     12.17 o 
  10   4   6      366.20      412.07     30.20 o 
 -21   5   6        4.10        9.07      8.00 o 
 -19   5   6       48.20       59.97     10.35 o 
 -17   5   6        0.18        2.03      4.74 o 
 -15   5   6       69.62       92.79      8.50 o 
 -13   5   6        0.06       -4.72      3.22 o 
 -11   5   6        0.07       -0.59      3.47 o 
  -9   5   6       30.70       40.45      6.24 o 
  -7   5   6      226.82      234.64     11.26 o 
  -5   5   6      114.54      120.73      8.63 o 
  -3   5   6        0.57       -3.03      3.66 o 
  -1   5   6       71.34       64.65     13.00 o 
   1   5   6       62.28       66.99      8.55 o 
   3   5   6       94.25       85.67      8.70 o 
   5   5   6       16.45       11.00      5.72 o 
   7   5   6        1.73        0.07      4.92 o 
   9   5   6       29.54       32.45     10.60 o 
 -18   6   6       76.60       85.54      9.51 o 
 -16   6   6        0.35        4.97      4.82 o 
 -14   6   6       43.33       36.15      7.06 o 
 -12   6   6        5.21       -1.43      4.49 o 
 -10   6   6       66.90       72.07      8.20 o 
  -8   6   6      368.68      375.83     14.47 o 
  -6   6   6      116.50      121.03      9.51 o 
  -4   6   6        6.15        3.87      4.29 o 
  -2   6   6       12.51       10.41      4.81 o 
   0   6   6       39.08       34.52      6.66 o 
   2   6   6       31.95       18.94      6.37 o 
   4   6   6        7.22        9.45      6.31 o 
   6   6   6        4.37       12.66      8.69 o 
   8   6   6        3.78       -3.35      7.49 o 
 -17   7   6        0.16        6.50      5.96 o 
 -15   7   6       10.52       16.12      6.72 o 
 -13   7   6        1.51        1.69      9.67 o 
 -11   7   6      125.71      158.35     12.07 o 
  -9   7   6       47.43       52.37      7.93 o 
  -7   7   6       17.71       12.76      4.79 o 
  -5   7   6        0.92        0.74      4.72 o 
  -3   7   6      422.85      491.10     22.09 o 
  -1   7   6       49.07       44.69      9.93 o 
   1   7   6      144.80      130.49     30.62 o 
   3   7   6        0.35       -1.21      6.46 o 
   5   7   6        1.37       -0.78     11.10 o 
 -12   8   6      187.12      207.89     13.98 o 
 -10   8   6      333.00      387.32     16.95 o 
  -8   8   6        1.89        2.85      5.73 o 
  -6   8   6        4.42        2.97      5.67 o 
  -4   8   6       10.83       -1.60      6.68 o 
  -2   8   6      295.97      267.69     19.69 o 
   0   8   6      209.88      193.02     35.95 o 
 -25   1   7       13.22       14.86      9.48 o 
 -23   1   7       18.63       27.30      9.26 o 
 -21   1   7      154.49      132.51     19.97 o 
 -19   1   7      814.28      850.20     25.42 o 
 -17   1   7      716.53      712.93     21.65 o 
 -15   1   7      404.89      473.99     17.67 o 
 -13   1   7     1711.62     1686.90     21.60 o 
 -11   1   7       14.61       11.74      3.31 o 
  -9   1   7      121.50      132.50      8.97 o 
  -7   1   7     3877.56     3874.30     33.51 o 
  -5   1   7    15473.29    15751.18    121.36 o 
  -3   1   7      511.70      468.48     10.52 o 
  -1   1   7      275.63      261.46      8.77 o 
   1   1   7      169.44      169.17      8.83 o 
   3   1   7      507.57      502.03     14.48 o 
   5   1   7      124.02      144.88      9.50 o 
   7   1   7       22.29       23.54      5.88 o 
   9   1   7        5.01        7.16      4.00 o 
  11   1   7        3.39        0.68      7.22 o 
 -24   2   7        1.83       -4.20      7.52 o 
 -22   2   7       10.08       14.53      8.09 o 
 -20   2   7      427.42      420.88     19.50 o 
 -18   2   7      589.90      551.55     29.34 o 
 -16   2   7       88.11       88.73      9.48 o 
 -14   2   7      974.17     1040.50     24.02 o 
 -12   2   7       28.03       26.75      4.68 o 
 -10   2   7       20.16       17.90      4.05 o 
  -8   2   7       12.58       18.65      3.17 o 
  -6   2   7       47.99       66.63      4.94 o 
  -4   2   7     6322.70     6391.73     48.14 o 
  -2   2   7      920.51      935.67     18.29 o 
   0   2   7       38.82       34.54      5.17 o 
   2   2   7        3.38       -2.82      3.20 o 
   4   2   7      108.72       99.22     14.74 o 
   6   2   7      858.55      919.33     22.24 o 
   8   2   7      384.57      387.92     29.84 o 
  10   2   7       15.23       16.10      6.94 o 
 -23   3   7       50.89       77.88     16.77 o 
 -21   3   7       13.06        9.05      7.38 o 
 -19   3   7       11.98        3.26      6.83 o 
 -17   3   7       16.76       16.08      6.61 o 
 -15   3   7       37.72       32.85      7.00 o 
 -13   3   7      403.46      413.78     12.85 o 
 -11   3   7        0.37        6.21      3.89 o 
  -9   3   7       61.18       60.71      7.27 o 
  -7   3   7        2.64        1.58      2.42 o 
  -5   3   7       26.47       25.31      5.98 o 
  -3   3   7     1245.36     1276.79     21.80 o 
  -1   3   7        1.27       -1.58      3.34 o 
   1   3   7        1.64       -1.23      3.87 o 
   3   3   7        5.99        1.47      3.49 o 
   5   3   7      911.86      987.71     26.35 o 
   7   3   7      108.94       98.16      9.85 o 
   9   3   7      169.73      182.97     12.69 o 
  11   3   7       32.03       32.14      8.63 o 
 -22   4   7        4.30        9.06      7.64 o 
 -20   4   7        2.01        8.75      6.54 o 
 -18   4   7      364.09      343.61     17.32 o 
 -16   4   7      145.74      143.76     11.73 o 
 -14   4   7       32.34       42.17      7.14 o 
 -12   4   7        1.54        2.88      4.16 o 
 -10   4   7        4.93        7.30      3.83 o 
  -8   4   7      310.82      315.53     15.16 o 
  -6   4   7      276.20      265.07     14.01 o 
  -4   4   7       33.71       40.02      7.76 o 
  -2   4   7       38.06       35.20      7.45 o 
   0   4   7       72.74       64.22      6.74 o 
   2   4   7       63.40       82.61      6.89 o 
   4   4   7       63.19       56.16      6.49 o 
   6   4   7        4.20        1.12      5.25 o 
   8   4   7      517.14      636.57     21.60 o 
 -21   5   7        1.92        3.41      7.54 o 
 -19   5   7        3.70        8.94      6.97 o 
 -17   5   7     2559.05     2567.66     39.55 o 
 -15   5   7     1333.99     1345.40     23.51 o 
 -13   5   7      336.86      359.92     14.20 o 
 -11   5   7       27.43       37.98      6.74 o 
  -9   5   7      861.65      886.45     29.02 o 
  -7   5   7     4281.78     4282.23     51.10 o 
  -5   5   7      192.80      199.10     10.63 o 
  -3   5   7      168.77      190.26     14.19 o 
  -1   5   7       27.60       17.35      5.43 o 
   1   5   7       34.36       27.60      6.37 o 
   3   5   7        1.97        9.79      5.64 o 
   5   5   7        4.56       10.71      6.17 o 
   7   5   7        8.83       17.04      8.45 o 
 -20   6   7        1.58       -8.15      7.07 o 
 -18   6   7       46.58       24.87      7.08 o 
 -16   6   7      751.48      759.68     22.53 o 
 -14   6   7      231.45      250.57     13.70 o 
 -12   6   7        0.14       -3.90      4.85 o 
 -10   6   7       92.11      105.60      9.68 o 
  -8   6   7      742.87      698.62     19.61 o 
  -6   6   7      168.70      169.50     10.86 o 
  -4   6   7       19.03       18.43     10.24 o 
  -2   6   7       24.41       30.99      6.67 o 
   0   6   7        0.53        6.03      5.28 o 
   2   6   7       15.51        9.31      5.95 o 
   4   6   7       24.76       27.02      7.40 o 
   6   6   7       20.82       25.39      7.97 o 
 -17   7   7       18.54       15.43      7.33 o 
 -15   7   7       30.07       35.04      8.19 o 
 -13   7   7       18.20       19.66      6.51 o 
 -11   7   7       16.52       21.48      6.94 o 
  -9   7   7        0.03       -3.38      5.46 o 
  -7   7   7       55.60       54.29     11.01 o 
  -5   7   7       82.29       88.52      8.21 o 
  -3   7   7       86.91      123.41     14.44 o 
  -1   7   7        4.34        9.29     12.28 o 
   1   7   7        3.31       -4.58      6.59 o 
   3   7   7       12.27        7.28      7.73 o 
 -12   8   7        5.09        8.31      6.27 o 
 -10   8   7       10.80        8.46      6.41 o 
  -8   8   7       10.54        8.28      6.35 o 
  -6   8   7        1.82       -0.22      5.44 o 
  -4   8   7      237.39      294.28     20.86 o 
  -2   8   7      250.08      207.95     18.60 o 
 -26   0   8        0.38       17.61     12.56 o 
 -24   0   8        1.50       -1.35     10.54 o 
 -22   0   8        1.23        6.62     10.32 o 
 -20   0   8        2.17       15.82     10.10 o 
 -18   0   8     1323.28     1298.62     42.29 o 
 -16   0   8       84.67       59.00     11.22 o 
 -14   0   8       46.70       45.15      7.40 o 
 -12   0   8       49.04       46.26      7.74 o 
 -10   0   8      925.22      873.32     28.77 o 
  -8   0   8      158.05      141.95      9.42 o 
  -6   0   8        0.51        3.14      3.82 o 
  -4   0   8      321.05      330.16     12.28 o 
  -2   0   8       10.24        2.63      3.69 o 
   0   0   8       19.99       23.69      5.27 o 
   2   0   8      380.27      428.53     15.35 o 
   4   0   8       87.74       79.19     15.82 o 
   6   0   8       34.04       35.78     12.79 o 
   8   0   8       61.41       54.40     15.14 o 
  10   0   8      151.95      141.11     22.77 o 
 -25   1   8        2.99       -3.07     11.55 o 
 -23   1   8       24.39       40.54      9.98 o 
 -21   1   8      284.98      298.61     16.97 o 
 -19   1   8     2035.94     2078.99     40.40 o 
 -17   1   8       16.54       20.83      6.91 o 
 -15   1   8       64.94       66.32      7.30 o 
 -13   1   8      454.03      477.44     11.29 o 
 -11   1   8     1025.74     1022.19     15.84 o 
  -9   1   8     1097.56     1080.95     15.81 o 
  -7   1   8     4079.77     3935.44     45.09 o 
  -5   1   8      532.42      561.42     11.02 o 
  -3   1   8      238.60      240.33      7.33 o 
  -1   1   8      106.79       94.91      8.70 o 
   1   1   8      101.47       80.72      7.27 o 
   3   1   8      526.87      562.81     16.36 o 
   5   1   8       21.23       23.81      5.98 o 
   7   1   8       73.40       75.67     11.72 o 
   9   1   8       15.46       15.25      8.57 o 
 -24   2   8       30.44       10.02      8.70 o 
 -22   2   8       20.20       19.08     10.94 o 
 -20   2   8     1257.11     1304.67     41.23 o 
 -18   2   8       50.50       57.76      9.24 o 
 -16   2   8      191.85      201.29     12.32 o 
 -14   2   8        9.79        8.65      3.80 o 
 -12   2   8     1692.28     1703.80     25.09 o 
 -10   2   8      335.93      360.28      9.18 o 
  -8   2   8        9.08       11.23      3.48 o 
  -6   2   8     1912.68     1936.76     21.36 o 
  -4   2   8       20.58       27.82      5.14 o 
  -2   2   8        0.01       -0.58      3.70 o 
   0   2   8       23.77       27.99      5.50 o 
   2   2   8       87.26      108.84      8.58 o 
   4   2   8      264.78      285.14     12.91 o 
   6   2   8      142.17      133.43     13.08 o 
   8   2   8        6.17       -0.71      5.59 o 
  10   2   8        0.99        3.98      9.04 o 
 -25   3   8        2.46        5.21     10.15 o 
 -23   3   8       47.83       39.00      9.86 o 
 -21   3   8      123.38      123.94     18.45 o 
 -19   3   8      109.96      112.26     18.23 o 
 -17   3   8       24.78       27.37      6.39 o 
 -15   3   8       33.54       37.79      6.15 o 
 -13   3   8        7.12        2.40      4.43 o 
 -11   3   8        1.11        4.41      6.12 o 
  -9   3   8       18.35       19.50      5.95 o 
  -7   3   8      181.49      201.92      9.17 o 
  -5   3   8        3.92        7.21      4.02 o 
  -3   3   8       27.75       23.31      4.98 o 
  -1   3   8        3.39       -2.09      3.48 o 
   1   3   8        0.25       -3.70      4.18 o 
   3   3   8        5.96       -0.85      3.70 o 
   5   3   8      228.97      250.24     13.47 o 
   7   3   8        1.20        1.44      5.99 o 
   9   3   8       21.95       20.29      9.80 o 
 -22   4   8       22.33       13.37      7.81 o 
 -20   4   8        2.76        3.95      6.37 o 
 -18   4   8       19.36       20.15      7.37 o 
 -16   4   8       32.88       32.11      6.36 o 
 -14   4   8        5.89       11.19      4.90 o 
 -12   4   8       53.18       47.98      8.41 o 
 -10   4   8      256.91      255.66     14.46 o 
  -8   4   8       20.01       18.28      6.57 o 
  -6   4   8      599.57      640.34     22.28 o 
  -4   4   8       63.34       83.31     10.35 o 
  -2   4   8       55.91       41.40     13.29 o 
   0   4   8      233.54      239.27     15.60 o 
   2   4   8       39.33       36.18      5.60 o 
   4   4   8        0.75        2.44      4.61 o 
   6   4   8       32.28       22.14     10.72 o 
   8   4   8        7.35        7.83      7.00 o 
 -21   5   8        1.94        1.11      7.09 o 
 -19   5   8       77.86       77.14     17.02 o 
 -17   5   8       59.17      100.09      9.91 o 
 -15   5   8      103.27      110.77     12.81 o 
 -13   5   8        7.92        3.27      6.49 o 
 -11   5   8        4.05        2.80      8.41 o 
  -9   5   8      201.79      240.12     15.93 o 
  -7   5   8      317.04      324.07     39.43 o 
  -5   5   8        8.08        1.49      5.99 o 
  -3   5   8       80.82       72.31     10.74 o 
  -1   5   8      281.78      281.70     17.67 o 
   1   5   8      693.36      666.24     20.52 o 
   3   5   8       44.14       29.68      7.22 o 
   5   5   8       18.47       20.18      7.01 o 
 -20   6   8        8.52       10.30     15.65 o 
 -18   6   8        0.06        9.85      8.08 o 
 -16   6   8      117.74      131.28     14.63 o 
 -14   6   8       30.50       14.19      6.48 o 
 -12   6   8        0.01        2.29      5.01 o 
 -10   6   8      450.50      488.65     17.24 o 
  -8   6   8       54.18       50.78      7.63 o 
  -6   6   8      225.95      191.97     15.80 o 
  -4   6   8        2.52       -1.60      7.40 o 
  -2   6   8       47.98       36.46      7.38 o 
   0   6   8      154.96      119.77     14.06 o 
   2   6   8        8.42        4.49      6.42 o 
   4   6   8       17.75       28.13      7.82 o 
 -15   7   8       39.20       48.50      9.25 o 
 -13   7   8       20.05       16.61      6.91 o 
 -11   7   8       30.08       48.83      8.84 o 
  -9   7   8       12.91       25.86      7.15 o 
  -7   7   8       23.40       16.75      6.78 o 
  -5   7   8       51.56       65.39      9.50 o 
  -3   7   8       25.74       25.93      7.77 o 
  -1   7   8       14.56        7.82      7.44 o 
   1   7   8        6.73        5.17      7.73 o 
  -8   8   8       10.19        9.13      6.39 o 
 -25   1   9        2.77       -8.69     12.23 o 
 -23   1   9        1.15       -1.96      7.45 o 
 -21   1   9      461.42      493.90     20.70 o 
 -19   1   9      120.43      117.62     11.65 o 
 -17   1   9      319.97      314.82     10.86 o 
 -15   1   9      167.66      152.30      7.81 o 
 -13   1   9       40.48       47.11      6.83 o 
 -11   1   9      169.29      162.46      9.71 o 
  -9   1   9       28.36       20.34      3.89 o 
  -7   1   9        0.35       -2.31      2.70 o 
  -5   1   9      988.93     1057.04     20.79 o 
  -3   1   9      148.31      159.18      9.27 o 
  -1   1   9      104.51      115.52      8.38 o 
   1   1   9      240.17      245.38     13.71 o 
   3   1   9       98.77      113.86      9.36 o 
   5   1   9      134.16      114.05     13.60 o 
   7   1   9       48.87       47.26     11.05 o 
 -24   2   9       29.51       24.46      9.39 o 
 -22   2   9      417.70      445.30     21.00 o 
 -20   2   9       23.33       29.16      8.17 o 
 -18   2   9      337.38      320.44     11.47 o 
 -16   2   9      341.67      327.69     10.52 o 
 -14   2   9      351.48      334.05     10.11 o 
 -12   2   9      491.45      519.95     11.92 o 
 -10   2   9      828.31      813.32     14.36 o 
  -8   2   9      740.36      740.59     17.35 o 
  -6   2   9     1001.15      992.23     41.16 o 
  -4   2   9     2994.93     3140.52     40.29 o 
  -2   2   9      172.63      172.33     12.11 o 
   0   2   9       23.71       25.32      5.75 o 
   2   2   9      107.22      111.26      9.52 o 
   4   2   9      176.42      177.46     11.75 o 
   6   2   9      274.21      292.46     19.09 o 
   8   2   9        4.54        5.21      9.10 o 
 -25   3   9       62.77       55.28     12.60 o 
 -23   3   9       24.61        8.68      8.23 o 
 -21   3   9       19.69       15.48      8.24 o 
 -19   3   9        1.67       -4.64      7.44 o 
 -17   3   9       30.73       39.48      8.83 o 
 -15   3   9      122.87      124.18     10.18 o 
 -13   3   9       63.08       67.34      6.82 o 
 -11   3   9        3.47       -3.08      7.52 o 
  -9   3   9      113.85      102.25     10.56 o 
  -7   3   9      515.09      511.93     19.51 o 
  -5   3   9      248.79      238.25     19.28 o 
  -3   3   9       86.58       88.45      7.85 o 
  -1   3   9        0.66        0.97      4.28 o 
   1   3   9      299.51      307.25     13.48 o 
   3   3   9        1.85        6.77      5.29 o 
   5   3   9       13.67       10.49      6.25 o 
   7   3   9       19.80       19.88      7.52 o 
 -22   4   9       21.05       23.93      8.68 o 
 -20   4   9        1.96        1.79      5.78 o 
 -18   4   9      128.43      117.97     10.07 o 
 -16   4   9      107.86      106.94      9.18 o 
 -14   4   9        2.78        0.57      5.18 o 
 -12   4   9        1.39        4.72      5.74 o 
 -10   4   9       25.07       14.21      6.98 o 
  -8   4   9       22.25       17.86      6.51 o 
  -6   4   9       45.95       42.50      8.65 o 
  -4   4   9      101.84       86.92     11.49 o 
  -2   4   9      386.00      409.04     22.37 o 
   0   4   9       16.06        5.94      7.96 o 
   2   4   9       24.20       22.99      6.51 o 
   4   4   9       68.74       55.06      8.59 o 
   6   4   9      130.99      115.23     15.98 o 
 -21   5   9       13.58        7.14      8.21 o 
 -19   5   9      128.53      144.98     15.93 o 
 -17   5   9      532.85      507.14     22.75 o 
 -15   5   9      274.55      293.61     18.52 o 
 -13   5   9       46.10       62.02     10.63 o 
 -11   5   9      187.03      176.68     14.94 o 
  -9   5   9      441.81      483.95     21.38 o 
  -7   5   9      304.07      342.52     34.27 o 
  -5   5   9       16.15       14.23      8.05 o 
  -3   5   9       42.72       36.72     17.11 o 
  -1   5   9       75.24       67.86     11.84 o 
   1   5   9        5.15        4.78      5.64 o 
   3   5   9        0.12       -0.71      6.37 o 
 -18   6   9        2.79       -4.57      7.47 o 
 -16   6   9      174.06      163.02     20.69 o 
 -14   6   9      122.39      119.91     14.58 o 
 -12   6   9        5.62        7.94      7.97 o 
 -10   6   9      214.97      246.60     27.54 o 
  -8   6   9        0.17        4.05      6.76 o 
  -6   6   9       54.34       46.98     10.26 o 
  -4   6   9        7.89        7.17      7.09 o 
  -2   6   9       31.15       33.64      7.69 o 
   0   6   9        1.98       -6.68      5.73 o 
   2   6   9       49.58       49.15      9.33 o 
 -15   7   9        7.61        5.74      8.30 o 
 -13   7   9      105.18      129.53     15.54 o 
 -11   7   9       87.14      113.76     14.44 o 
  -9   7   9        2.95        4.33      7.77 o 
  -7   7   9       10.39       11.56      9.22 o 
  -5   7   9       19.90       14.96      6.68 o 
  -3   7   9       18.40       13.14      8.99 o 
 -26   0  10        8.01        1.79     11.78 o 
 -24   0  10      314.92      311.05     26.70 o 
 -22   0  10      376.21      401.58     27.93 o 
 -20   0  10      773.36      729.62     24.48 o 
 -18   0  10      644.90      604.19     21.30 o 
 -16   0  10      210.87      230.02     13.05 o 
 -14   0  10      964.46      958.52     24.17 o 
 -12   0  10       33.74       23.41      6.13 o 
 -10   0  10      234.59      210.55     11.45 o 
  -8   0  10      142.26      156.97     17.22 o 
  -6   0  10      206.21      184.03     10.92 o 
  -4   0  10       53.64       50.34     10.04 o 
  -2   0  10      134.47      166.13     19.52 o 
   0   0  10       45.88       44.08     13.24 o 
   2   0  10        2.12       11.44     11.10 o 
   4   0  10       46.85       41.28     15.14 o 
   6   0  10       45.90       32.53     14.25 o 
 -25   1  10       43.72       49.41     11.12 o 
 -23   1  10        6.24        8.84      7.85 o 
 -21   1  10      291.74      321.73     12.57 o 
 -19   1  10      429.03      415.71     12.85 o 
 -17   1  10       86.60       86.45      7.06 o 
 -15   1  10      116.73      111.12      8.26 o 
 -13   1  10        2.20        3.41      3.47 o 
 -11   1  10        7.80       17.00      3.95 o 
  -9   1  10      101.46       93.17     12.13 o 
  -7   1  10      755.02      815.07     18.80 o 
  -5   1  10      608.11      565.94     16.01 o 
  -3   1  10      262.85      271.35     12.00 o 
  -1   1  10       21.74       23.14      7.83 o 
   1   1  10        1.59        7.20      7.63 o 
   3   1  10       17.76       20.98      8.68 o 
   5   1  10      407.83      461.04     23.71 o 
 -24   2  10        0.95        4.78      9.70 o 
 -22   2  10       74.81       65.63      9.39 o 
 -20   2  10       84.07       83.39      9.21 o 
 -18   2  10       35.73       41.42      6.98 o 
 -16   2  10      817.17      805.10     19.23 o 
 -14   2  10      394.04      422.56     11.52 o 
 -12   2  10      119.82      113.06      8.68 o 
 -10   2  10      173.62      168.84      9.78 o 
  -8   2  10     1454.30     1446.77     25.97 o 
  -6   2  10      704.25      647.38     17.67 o 
  -4   2  10      903.78      936.43     21.54 o 
  -2   2  10       78.19       74.67      8.04 o 
   0   2  10       55.52       57.90      7.69 o 
   2   2  10       15.71       10.23      5.68 o 
   4   2  10      317.24      371.96     29.39 o 
   6   2  10      103.85      107.90     33.32 o 
 -25   3  10       67.22       62.99     12.28 o 
 -23   3  10        0.15       -3.12      5.92 o 
 -21   3  10       89.52       80.44     11.68 o 
 -19   3  10       61.95       65.88      9.91 o 
 -17   3  10       19.73       18.95      5.95 o 
 -15   3  10      396.47      388.49     20.69 o 
 -13   3  10       13.90        5.41      6.05 o 
 -11   3  10        8.36        0.06      5.50 o 
  -9   3  10      219.44      219.50     27.20 o 
  -7   3  10      292.99      263.44     15.44 o 
  -5   3  10      267.84      264.25     12.10 o 
  -3   3  10       78.81       85.40     12.26 o 
  -1   3  10       73.09       67.72     10.22 o 
   1   3  10        2.15        7.56      5.60 o 
   3   3  10       57.28       70.81     10.15 o 
   5   3  10        0.93        5.31      6.97 o 
 -22   4  10        1.70       -7.03      5.71 o 
 -20   4  10       62.89       73.58      9.35 o 
 -18   4  10      329.54      377.33     19.70 o 
 -16   4  10       31.44       42.65     15.59 o 
 -14   4  10        0.13        3.87      6.00 o 
 -12   4  10      545.34      533.98     22.02 o 
 -10   4  10      301.73      307.63     27.65 o 
  -8   4  10      617.15      682.40     61.69 o 
  -6   4  10       87.34       87.81     27.71 o 
  -4   4  10       24.72       21.23     16.26 o 
  -2   4  10       22.29       14.20      7.19 o 
   0   4  10       94.17       97.40     10.12 o 
   2   4  10       13.05       13.51     10.04 o 
   4   4  10        0.54       -1.21      7.29 o 
 -21   5  10        0.02       -4.87      7.93 o 
 -19   5  10       13.94       19.03      9.47 o 
 -17   5  10       21.07       21.87      8.35 o 
 -15   5  10       50.82       47.30     17.44 o 
 -13   5  10       34.07       35.62      9.34 o 
 -11   5  10      133.68      112.12     40.78 o 
  -9   5  10      142.55      163.36     16.04 o 
  -7   5  10       19.54       11.26      7.71 o 
  -5   5  10       33.17       32.02      9.50 o 
  -3   5  10        0.72        4.18      7.13 o 
  -1   5  10        6.63       12.26      6.50 o 
   1   5  10       65.85       59.49      8.89 o 
 -18   6  10      476.71      549.03     38.75 o 
 -16   6  10      119.87      140.24     15.76 o 
 -14   6  10       25.88       44.82     11.10 o 
 -12   6  10       93.67       91.50     13.33 o 
 -10   6  10       13.74       16.92      8.75 o 
  -8   6  10      132.12      114.68     14.36 o 
  -6   6  10        2.10        8.42      7.95 o 
  -4   6  10        2.28        9.63      8.33 o 
  -2   6  10       26.67        9.39      6.64 o 
 -13   7  10        2.24        4.18      8.90 o 
 -11   7  10       48.18       25.63     10.19 o 
  -9   7  10       20.73        7.83      9.87 o 
  -7   7  10        0.88        5.16     12.84 o 
 -25   1  11        0.33       -0.52      6.44 o 
 -23   1  11      198.40      200.85     11.40 o 
 -21   1  11      434.64      432.05     14.34 o 
 -19   1  11      187.43      203.11     10.19 o 
 -17   1  11        1.61        0.71      4.14 o 
 -15   1  11        9.34       10.01      4.37 o 
 -13   1  11       70.42       73.12      5.99 o 
 -11   1  11       85.96       83.70      6.28 o 
  -9   1  11      210.50      196.53     19.62 o 
  -7   1  11      224.06      231.62     11.31 o 
  -5   1  11      116.78      103.35      8.86 o 
  -3   1  11        3.46        4.82      5.25 o 
  -1   1  11        0.03       -5.78      6.70 o 
   1   1  11        0.08       10.07      8.25 o 
   3   1  11       14.85       22.06      9.47 o 
 -24   2  11       13.88       -1.10      6.17 o 
 -22   2  11       15.60        8.33      6.32 o 
 -20   2  11      125.53      139.55     10.87 o 
 -18   2  11       59.92       58.22      7.79 o 
 -16   2  11        9.70       11.27      5.03 o 
 -14   2  11      274.25      247.14     11.70 o 
 -12   2  11       17.76       12.23      5.06 o 
 -10   2  11        1.48       -1.09      6.67 o 
  -8   2  11     1408.15     1436.43     33.49 o 
  -6   2  11       18.33       23.22      6.17 o 
  -4   2  11      328.38      339.85     14.11 o 
  -2   2  11        7.40       11.64      5.87 o 
   0   2  11       33.21       21.79      6.69 o 
   2   2  11      342.68      355.12     21.02 o 
   4   2  11       67.96       97.78     15.03 o 
 -23   3  11        8.81       13.03      7.06 o 
 -21   3  11       29.50       30.68      7.38 o 
 -19   3  11       25.86       19.94      6.92 o 
 -17   3  11        1.92        5.07      6.58 o 
 -15   3  11       12.98       13.19      6.57 o 
 -13   3  11      122.98      119.07     12.36 o 
 -11   3  11       45.50       30.34      8.03 o 
  -9   3  11      151.27      149.27     13.61 o 
  -7   3  11      220.54      250.62     26.08 o 
  -5   3  11        2.09        2.16      6.71 o 
  -3   3  11       74.61       85.25      9.13 o 
  -1   3  11        2.45       -4.60      6.58 o 
   1   3  11       74.33       72.14      9.53 o 
   3   3  11       66.53       66.70      9.98 o 
 -22   4  11       12.89       29.25      9.87 o 
 -20   4  11       69.40       62.17     22.66 o 
 -18   4  11       30.48       27.68      8.75 o 
 -16   4  11       12.45       20.35     19.13 o 
 -14   4  11        6.34        6.21      6.91 o 
 -12   4  11      183.92      206.57     15.99 o 
 -10   4  11      794.41      877.32     29.29 o 
  -8   4  11      141.94      141.04     14.53 o 
  -6   4  11       52.61       50.00     10.36 o 
  -4   4  11        9.12        6.89     14.69 o 
  -2   4  11        3.14        5.51      7.05 o 
   0   4  11       24.80       23.57      9.48 o 
 -21   5  11      238.87      232.61     19.57 o 
 -19   5  11      292.88      310.58     29.39 o 
 -17   5  11      196.48      210.78     17.81 o 
 -15   5  11       14.30        9.28      9.03 o 
 -13   5  11       88.31       98.43     13.23 o 
 -11   5  11     1212.51     1213.75     37.24 o 
  -9   5  11       48.80       42.89     20.81 o 
  -7   5  11      403.48      432.29     34.88 o 
  -5   5  11        8.95       14.20      8.28 o 
  -3   5  11        0.10        4.11      8.11 o 
  -1   5  11        9.02        1.50      6.03 o 
 -18   6  11       41.63       60.73     12.95 o 
 -16   6  11      127.35      155.13     22.66 o 
 -14   6  11        4.18        0.53      8.36 o 
 -12   6  11       30.35       12.19     14.30 o 
 -10   6  11       51.82       47.49     11.08 o 
  -8   6  11       12.93       15.19      9.76 o 
  -6   6  11       27.27       19.15     10.22 o 
  -4   6  11       47.69       34.29      8.72 o 
 -26   0  12       26.08       21.71     10.52 o 
 -24   0  12        8.00        0.12     10.54 o 
 -22   0  12     1007.26     1056.21     31.70 o 
 -20   0  12      108.29      130.29     12.74 o 
 -18   0  12      210.66      176.02     18.84 o 
 -16   0  12        4.62        8.90      6.25 o 
 -14   0  12      258.96      259.77     19.13 o 
 -12   0  12      471.30      505.37     43.30 o 
 -10   0  12       23.68       20.84      6.93 o 
  -8   0  12       75.87       55.86     15.03 o 
  -6   0  12      278.69      251.71     23.78 o 
  -4   0  12      180.84      130.12     20.08 o 
  -2   0  12       99.54       76.84     17.95 o 
   0   0  12       13.76        5.38     11.44 o 
   2   0  12      142.46      129.33     23.33 o 
 -25   1  12        5.40       -3.35      6.50 o 
 -23   1  12      379.40      379.82     16.57 o 
 -21   1  12        0.00       -2.34      4.94 o 
 -19   1  12      169.83      155.48      9.37 o 
 -17   1  12        6.26       16.06      4.66 o 
 -15   1  12       76.67       70.41      6.50 o 
 -13   1  12      247.85      220.14     17.60 o 
 -11   1  12      334.46      311.04     13.58 o 
  -9   1  12      246.35      232.91     12.09 o 
  -7   1  12        6.54        9.26      5.38 o 
  -5   1  12      299.29      305.71     18.79 o 
  -3   1  12       97.30      110.50     13.63 o 
  -1   1  12      173.90      180.39     16.59 o 
   1   1  12      107.37      112.09     18.12 o 
 -24   2  12       47.88       53.03     12.82 o 
 -22   2  12       22.55       21.54      7.51 o 
 -20   2  12        0.01       -3.36      5.03 o 
 -18   2  12       10.38       14.46      7.38 o 
 -16   2  12      239.36      218.09     15.31 o 
 -14   2  12       80.91       87.54     10.83 o 
 -12   2  12        3.42       -1.54      4.83 o 
 -10   2  12      274.69      255.13     13.39 o 
  -8   2  12       14.52       10.58      5.56 o 
  -6   2  12       70.48       69.49      8.82 o 
  -4   2  12       18.08       19.67      6.43 o 
  -2   2  12       16.95       19.43      9.46 o 
   0   2  12      175.23      175.15     16.86 o 
 -23   3  12        0.07        0.57      6.28 o 
 -21   3  12      143.74      156.13     15.56 o 
 -19   3  12      147.09      139.29     14.46 o 
 -17   3  12      115.49      124.04     14.81 o 
 -15   3  12      201.37      168.85     14.50 o 
 -13   3  12      138.87      148.82     13.81 o 
 -11   3  12      377.85      413.77     26.81 o 
  -9   3  12        6.22        0.32      8.36 o 
  -7   3  12       95.21      112.63     39.82 o 
  -5   3  12      212.36      209.06     16.17 o 
  -3   3  12       30.17       37.42     11.22 o 
  -1   3  12        0.74        3.00      5.92 o 
 -22   4  12        0.00        0.33      9.03 o 
 -20   4  12        2.28       12.80      8.13 o 
 -18   4  12      219.12      209.59     17.30 o 
 -16   4  12      117.75       96.86     13.28 o 
 -14   4  12      130.91      129.09     23.78 o 
 -12   4  12        9.75       11.46      8.27 o 
 -10   4  12        8.76       21.57     10.15 o 
  -8   4  12      127.75      123.34     26.59 o 
  -6   4  12       13.16       20.93      9.16 o 
  -4   4  12        0.25        4.68      7.84 o 
  -2   4  12        5.19        7.47      8.24 o 
 -19   5  12       36.15       27.83      9.90 o 
 -17   5  12       12.35       18.35      8.64 o 
 -15   5  12       21.59       20.55      9.37 o 
 -13   5  12       27.57       43.78     10.27 o 
 -11   5  12       79.52       94.84     14.13 o 
  -9   5  12        8.34        7.39      8.58 o 
  -7   5  12        1.34        1.14      7.34 o 
  -5   5  12       77.11       83.61     13.46 o 
 -14   6  12        1.96        4.23      8.89 o 
 -12   6  12       15.85       20.20     10.27 o 
 -10   6  12       49.73       42.05     11.78 o 
 -25   1  13      297.28      331.94     16.93 o 
 -23   1  13        2.09        0.57      6.18 o 
 -21   1  13       36.69       43.79      7.14 o 
 -19   1  13       33.23       22.56      5.58 o 
 -17   1  13      130.69      126.70     10.42 o 
 -15   1  13      291.17      262.40     13.03 o 
 -13   1  13       11.00       12.73      5.74 o 
 -11   1  13        2.48       -2.24      5.11 o 
  -9   1  13       41.52       27.24     12.06 o 
  -7   1  13       53.91       58.94     18.79 o 
  -5   1  13       32.60       22.73      9.58 o 
  -3   1  13       99.39      114.31     14.51 o 
  -1   1  13       17.65        8.95      9.33 o 
 -24   2  13        9.30        7.55      7.12 o 
 -22   2  13        0.40       -2.66      7.84 o 
 -20   2  13        0.83        1.01      9.09 o 
 -18   2  13       42.86       59.35     10.73 o 
 -16   2  13      126.15      110.66     18.96 o 
 -14   2  13        0.66        0.24      7.46 o 
 -12   2  13       36.70       31.64      8.62 o 
 -10   2  13       98.03       84.88      9.56 o 
  -8   2  13      421.05      430.85     16.82 o 
  -6   2  13       12.60       15.66      6.56 o 
  -4   2  13       35.78       22.07     10.19 o 
  -2   2  13        8.20        1.52     15.48 o 
 -23   3  13        0.08        9.82      8.51 o 
 -21   3  13       20.20       14.12      8.83 o 
 -19   3  13        0.96        7.01      7.59 o 
 -17   3  13      105.88      108.17     29.89 o 
 -15   3  13       39.76       32.42      9.63 o 
 -13   3  13       64.11       69.44     11.89 o 
 -11   3  13       42.31       52.91     16.26 o 
  -9   3  13       60.84       26.46     14.53 o 
  -7   3  13      113.34      102.87     13.24 o 
  -5   3  13       48.01       59.39     11.80 o 
  -3   3  13       19.85        7.70      8.42 o 
 -20   4  13       52.53       59.46     12.28 o 
 -18   4  13        4.25        8.02     11.72 o 
 -16   4  13        1.95        5.97      8.08 o 
 -14   4  13       41.69       37.42      9.81 o 
 -12   4  13        4.22       11.37     14.30 o 
 -10   4  13        8.33       16.61     11.72 o 
  -8   4  13        6.88       13.42      8.84 o 
  -6   4  13        0.64       -6.64      7.49 o 
  -4   4  13        7.93        7.12      9.18 o 
 -17   5  13        3.48        3.84      8.63 o 
 -15   5  13       23.13       18.48      9.24 o 
 -13   5  13      139.77      129.45     16.35 o 
 -11   5  13       20.67       28.83     10.48 o 
  -9   5  13        5.08       10.74      9.94 o 
 -24   0  14      647.36      672.19     27.31 o 
 -22   0  14      779.21      825.11     38.14 o 
 -20   0  14       27.19       28.26      9.09 o 
 -18   0  14       96.11       88.30     11.45 o 
 -16   0  14        3.61        8.86     12.34 o 
 -14   0  14       95.13      106.67     18.84 o 
 -12   0  14       14.55        0.00     11.44 o 
 -10   0  14       86.33      105.55     19.18 o 
  -8   0  14       35.12       22.21     13.12 o 
  -6   0  14        6.66       -2.47     12.00 o 
  -4   0  14       37.26       16.83     13.69 o 
 -23   1  14      312.82      321.16     19.07 o 
 -21   1  14        6.38        3.66      7.74 o 
 -19   1  14        0.51       -4.90      5.79 o 
 -17   1  14        7.67        2.28      5.94 o 
 -15   1  14        1.20        9.68      5.84 o 
 -13   1  14        0.56      -10.76      9.70 o 
 -11   1  14       93.69       64.39     11.96 o 
  -9   1  14       36.49       45.41     10.61 o 
  -7   1  14       35.65       50.89     11.64 o 
  -5   1  14       54.86       48.26     21.93 o 
 -22   2  14        1.67        5.98      7.82 o 
 -20   2  14       37.89       28.74      9.48 o 
 -18   2  14       15.06        9.74      7.47 o 
 -16   2  14       60.46       72.50     17.39 o 
 -14   2  14       25.94       35.54      9.38 o 
 -12   2  14      260.19      230.86     17.60 o 
 -10   2  14      299.55      290.28     20.19 o 
  -8   2  14      134.63      112.74     14.22 o 
  -6   2  14        0.02       -3.11      8.62 o 
  -4   2  14       45.12       36.79     11.51 o 
 -21   3  14       20.23       27.77      9.96 o 
 -19   3  14       83.93       82.84     23.61 o 
 -17   3  14       19.13       33.55      9.32 o 
 -15   3  14       10.66       15.76      8.28 o 
 -13   3  14      173.27      217.91     17.68 o 
 -11   3  14      573.92      601.19     25.90 o 
  -9   3  14      403.37      372.69     21.35 o 
  -7   3  14        3.88        2.28      8.25 o 
 -18   4  14        5.77        2.91      8.74 o 
 -16   4  14       21.90       31.12      9.73 o 
 -14   4  14       48.24       38.21     20.02 o 
 -12   4  14      260.51      266.27     23.38 o 
 -10   4  14       28.38       19.21     10.29 o 
 -21   1  15        0.57        3.80      9.48 o 
 -19   1  15        3.66       11.41      7.86 o 
 -17   1  15        5.42       10.78      6.53 o 
 -15   1  15        0.71        2.26      8.83 o 
 -13   1  15       35.38       47.72     13.97 o 
 -11   1  15       23.08       23.62     11.67 o 
  -9   1  15        2.06       -2.42      8.03 o 
  -7   1  15        0.41       -8.98      8.19 o 
 -20   2  15        3.30        0.38      8.07 o 
 -18   2  15       19.29       37.84      9.86 o 
 -16   2  15        2.81        1.76      7.60 o 
 -14   2  15        6.79        9.97     10.82 o 
 -12   2  15      116.68       53.17     19.63 o 
 -10   2  15        0.40       -5.83     15.03 o 
  -8   2  15       43.06       31.86     15.93 o 
 -19   3  15        6.33       10.39      8.94 o 
 -17   3  15       30.90       28.66     10.56 o 
 -15   3  15       17.87       19.49      8.93 o 
 -13   3  15       96.74      147.81     30.01 o 
 -11   3  15       26.11       20.04     10.28 o 
 -18   0  16       98.12       79.87     19.63 o 
 -16   0  16      234.65      166.58     24.34 o 
 -14   0  16       27.93       10.43     15.14 o 
 -12   0  16       75.50       49.24     17.72 o 
 -17   1  16       47.26       44.20     19.07 o 
 -15   1  16        0.04      -10.54     12.00 o 
 -13   1  16       31.46       43.89     11.61 o 
                                                 
